# Supplementary material for: Nitazoxanide Modulates Mitochondrial Function and Inflammatory Metabolism in Chondrocytes from Patients with Osteoarthritis via AMPK/mTORC1 Signaling
Source: Antioxidants (Basel). 2025 Apr 24;14(5):512. doi: 10.3390/antiox14050512 (PMC12108455; doi:10.3390/antiox14050512)
Supplement: Supplementary file 1 [file antioxidants-14-00512-s001.zip]

Archive with 1 entries (1 files):
- antioxidants-3596631-supplementary.pdf
